# Supplementary material for: A Novel Cartesian Plot Analysis for Fixed Monolayers That Relates Cell Phenotype to Transfer of Contents between Fibroblasts and Cancer Cells by Cell-Projection Pumping
Source: Int J Mol Sci. 2022 Jul 19;23(14):7949. doi: 10.3390/ijms23147949 (PMC9316567; doi:10.3390/ijms23147949)
Supplement: Supplementary file 1 [file ijms-23-07949-s001.zip]

Archive with 2 entries (2 files):
- Supplementary Cartesian Plot Input Data.xlsx
- Supplementary Materials.pdf
