# Supplementary material for: A Novel Cartesian Plot Analysis for Fixed Monolayers That Relates Cell Phenotype to Transfer of Contents between Fibroblasts and Cancer Cells by Cell-Projection Pumping
Source: Int J Mol Sci. 2022 Jul 19;23(14):7949. doi: 10.3390/ijms23147949 (PMC9316567; doi:10.3390/ijms23147949)
Supplement: Supplementary file 1 [file ijms-23-07949-s001.zip › Supplementary Cartesian Plot Input Data.xlsx]

## Sheet: Information on Experiments
Supplementary Materials: Input data for Cartesian Plot Analyses
A Novel Cartesian Plot Analysis for Fixed Monolayers That Relates Cell Phenotype to Transfer of Contents Between Fibroblasts and Cancer Cells by Cell-Projection Pumping
Mahadevan, S., Kwong, K., Lu, M., Kelly, E., Chami, B., Romin, Y., Fujisawa, S., Manova, K., Moore, M.A.S., and Zoellner, H.
Information on Experiments
Human Cancer Cell Line	Cancer Type	Fibroblast Type	Experiment	Phenotype Analysed	Fibroblast Fluorescent Label	Cancer Cell Fluorescent Label	Pixels / Micrometer
SAOS-2	Osteosarcoma	Human Dermal Fibroblasts	a	Morphology Only	DiD (Red)	DiO (Green)	0.648
U2OS	Osteosarcoma	Human Dermal Fibroblasts	a	Morphology Only	DiD (Red)	DiO (Green)	0.648
MeIRMu	Melanoma	Human Dermal Fibroblasts	a	Morphology Only	DiD (Red)	DiO (Green)	0.648
MM200-B12	Melanoma	Human Dermal Fibroblasts	a	Morphology Only	DiD (Red)	DiO (Green)	0.648
WM175	Melanoma	Human Dermal Fibroblasts	a	Morphology Only	DiD (Red)	DiO (Green)	0.648
Colo316	Colon Cancer	Human Dermal Fibroblasts	a	Morphology Only	DiD (Red)	DiO (Green)	0.648
SAOS-2	Osteosarcoma	Human Dermal Fibroblasts	b	Morphology Only	DiD (Red)	DiO (Green)	0.671
MM200-B12	Melanoma	Human Dermal Fibroblasts	b	Morphology Only	DiD (Red)	DiO (Green)	0.671
Colo316	Colon Cancer	Human Dermal Fibroblasts	b	Morphology Only	DiD (Red)	DiO (Green)	0.671
SAOS-2	Osteosarcoma	Human Gingival Fibroblasts	c*	Morphology Only	DiO (Green)	DiO (Red)	0.6135
U2OS	Osteosarcoma	Human Gingival Fibroblasts	c*	Morphology Only	DiO (Green)	DiO (Red)	0.6135
MeIRMu	Melanoma	Human Gingival Fibroblasts	c*	Morphology Only	DiO (Green)	DiO (Red)	0.6135
MM200-B12	Melanoma	Human Gingival Fibroblasts	c*	Morphology Only	DiO (Green)	DiO (Red)	0.6135
NM39	Melanoma	Human Gingival Fibroblasts	c*	Morphology Only	DiO (Green)	DiO (Red)	0.6135
WM175	Melanoma	Human Gingival Fibroblasts	c*	Morphology Only	DiO (Green)	DiO (Red)	0.6135
Colo316	Colon Cancer	Human Gingival Fibroblasts	c*	Morphology Only	DiO (Green)	DiO (Red)	0.6135
PEO1	Oravian Cancer	Human Gingival Fibroblasts	c*	Morphology Only	DiO (Green)	DiO (Red)	0.6135
SAOS-2	Osteosarcoma	Human Dermal Fibroblasts	d	Morphology Only	DiD (Red)	DiO (Green)	0.325
SAOS-2	Osteosarcoma	Human Dermal Fibroblasts	e	Morphology Only	DiD (Red)	DiO (Green)	0.325
SAOS-2	Osteosarcoma	Human Dermal Fibroblasts	f	Morphology Only	DiD (Red)	DiO (Green)	0.162
SAOS-2	Osteosarcoma	Human Dermal Fibroblasts	g	Morphology Only	DiD (Red)	DiO (Green)	0.325
SAOS-2	Osteosarcoma	Human Dermal Fibroblasts	h	Morphology Only	DiD (Red)	DiO (Green)	0.162
SAOS-2	Osteosarcoma	Human Dermal Fibroblasts	i	Morphology Only	DiD (Red)	GFP	0.325
MM200-B12	Melanoma	Human Dermal Fibroblasts	j	Morphology Only	DiD (Red)	DiO (Green)	0.826
SAOS-2	Osteosarcoma	Human Dermal Fibroblasts	m	Morphology & Global DNA Methylation	DiD (Red)	DiO (Green)	0.325
SAOS-3	Osteosarcoma	Human Dermal Fibroblasts	n	Morphology & Global DNA Methylation	DiD (Red)	DiO (Green)	0.325
SAOS-4	Osteosarcoma	Human Dermal Fibroblasts	o	Morphology & Global DNA Methylation	DiD (Red)	DiO (Green)	0.325
SAOS-5	Osteosarcoma	Human Dermal Fibroblasts	p	Morphology & Global DNA Methylation	DiD (Red)	DiO (Green)	0.325
The following sheets contain input data for all Cartesian Plot analyses, as indicated in the Sheet Tab Labels
Please Note:
The Cartesian Plot analysis MATLAB Script is prepared to accept input data sets in which columns are reserved for number' and 'cell identification number'
The data recorded in these columns has no bearing on the Cartesian plot analysis, and the manner in which images were collected in the current study failed to routinely record correct image number
The two colums remain in the script, however, incase this is of use to future users of the script provided
These two colums remain in the data provided in this Excel sheet, so that readers can use our MATLAB Script with our data (Removal of the columns would left-shift column identity and disable the script).

## Sheet: Exp a Fibroblast Cont
Image No	Cell No.	Area (Pixels)	Perimeter (Pixels)	Circularity	Green Fluorescence	Red Fluorescence
1	24	7922	1032.68	0.0933497	122040	310423
1	4	4693	474.316	0.262135	72257	81212
1	26	4882	451.203	0.301345	83447	160938
1	18	3996	514.801	0.189477	59116	33348
1	22	4939	618.843	0.162065	78311	94628
1	23	3469	323.161	0.417422	56981	99939
1	4	6154	892.281	0.0971323	87343	122786
1	20	16365	957.72	0.224207	302260	513341
1	20	7254	649.144	0.216324	123695	129166
1	26	3585	310.007	0.468765	59411	71480
1	15	4964	532.943	0.219624	81862	116482
1	17	6172	578.642	0.231641	105527	301943
1	17	5220	389.588	0.432185	81099	220569
1	9	6624	489.529	0.347355	117298	316379
1	5	1321	211.037	0.372732	24934	59449
1	21	5105	516.458	0.240511	78251	118268
1	21	3724	454.09	0.226952	62243	103073
1	12	6739	578.843	0.252746	108683	277713
1	23	3225	300.836	0.447797	42351	40955
1	4	2835	395.203	0.228098	45699	135222
1	3	2569	540.801	0.110382	40907	60122
1	28	4624	720.749	0.111856	68080	104676
1	2	4067	378.534	0.356676	64365	165073
1	31	261	113.983	0.252448	4031	2283
1	6	5111	711.831	0.126754	73229	141693
1	14	3817	510.818	0.183823	61257	50147
1	16	20258	1620.68	0.0969196	288872	604974
1	24	2480	422.818	0.174323	41446	21085
1	20	4420	398.291	0.350131	80444	176600
1	31	3094	539.127	0.133767	48900	60622
1	3	6901	505.144	0.339853	112072	232828
1	15	10955	979.117	0.1436	170518	207733
1	27	234	89.0122	0.371131	3642	5633
1	1	13097	1276.18	0.101055	213730	498046
1	18	6518	778.063	0.135299	110678	219031
1	5	5353	768.909	0.113778	86027	103406
1	9	11432	723.495	0.274449	181817	493493
1	1	4946	416.86	0.357671	76507	144710
1	2	5644	798.021	0.11137	90822	143527
1	30	3665	381.546	0.316366	63044	115339
1	27	6327	746.222	0.142781	101295	151519
1	22	9611	559.772	0.38544	166923	511711
1	21	7836	726.624	0.186502	121273	224042
1	7	8452	940.021	0.120197	134491	231019
1	28	2530	318.049	0.314299	38488	49634
1	34	10437	852.389	0.180514	159828	445734
1	18	5987	813.862	0.113584	95307	208020
1	10	4843	393.061	0.393917	77786	92351
1	9	3182	388.191	0.26535	50390	94604
1	8	8769	1108.63	0.0896573	145296	266887
1	20	8502	741.955	0.194078	143523	294611
1	16	2783	265.037	0.497865	43718	97632
1	30	4955	624.441	0.159688	85923	156877
1	14	5918	442.718	0.379429	96658	191166
1	19	3868	380.777	0.33524	64230	114585
1	7	3024	375.747	0.269154	53988	78608
1	23	1081	213.037	0.299314	17108	28451
1	13	1106	279.037	0.178502	16175	7936
1	8	3956	347.764	0.411051	65529	50187
1	10	1881	277.279	0.307443	30456	14846
1	13	3368	328.007	0.393383	54672	37164
1	18	4081	415.789	0.296641	66612	126975
1	35	3137	401.789	0.24419	44647	30130
1	24	2992	459.144	0.17835	45639	33129
1	27	2115	192.024	0.720788	34890	46855
1	14	18713	1583.64	0.0937648	300532	422743
1	7	213	73.0122	0.50211	3267	2256
1	11	7031	473.563	0.393977	122137	345000
1	11	2785	244.25	0.586633	44219	87886
1	11	6666	946.867	0.0934323	106262	238345
1	3	6475	503.872	0.320486	108661	240336
1	10	11346	716.264	0.277911	206601	410442
1	29	283	96.5685	0.381351	4402	1666
1	21	3570	416.049	0.259173	56314	47989
1	8	356	147.941	0.204401	5832	8503
1	16	6330	692.441	0.165901	109114	183134
1	32	13428	928.004	0.195939	224640	338785
1	19	6668	550.156	0.276843	105397	130439
1	16	6226	575.671	0.236086	111998	113396
1	16	382	143.782	0.232202	5666	7114
1	19	200	88.4264	0.321422	2948	1908
1	9	10265	865.394	0.172243	163540	216552
1	36	4358	421.22	0.308659	68579	91036
1	5	7455	594.659	0.264924	117693	266299
1	18	3232	498.416	0.163492	53976	97476
1	31	1651	310.368	0.21538	29435	86215
1	6	3260	466.014	0.188638	52864	104120
1	25	9803	1119.37	0.098316	137187	326444
1	29	13375	1103.22	0.138096	267522	326737
1	12	6211	489.529	0.325698	104074	300394
1	17	6973	488.073	0.367841	106741	123762
1	4	10301	882.347	0.166269	189684	280246
1	3	11158	666.524	0.31562	181352	521273
1	19	6294	620.666	0.205315	100510	105712
1	29	4350	917.335	0.0649596	65501	62765
1	13	7644	981.578	0.0996968	122531	292230
1	5	6122	868.357	0.102025	94175	113828
1	30	1145	200.853	0.356664	18684	11312
1	9	4773	508.96	0.231544	74484	72547
1	10	6867	433.99	0.458161	117176	283750

## Sheet: Exp a SAOS-2 Cont
Image No	Cell No.	Area (Pixels)	Perimeter (Pixels)	Circularity	Green Fluorescence	Red Fluorescence
1	5	1511	175.539	0.616207	128883	0
1	24	1505	198.066	0.482088	87269	0
1	5	1021	143.882	0.619757	80741	0
1	29	730	179.439	0.284906	36338	0
1	4	2482	255.764	0.476794	164465	0
1	34	6378	454.86	0.387382	522660	0
1	10	1088	135.64	0.743131	62218	0
1	28	1182	230.894	0.278612	91531	0
1	43	1142	155.397	0.59428	55549	0
1	31	1261	151.439	0.690958	119977	0
1	12	1540	179.681	0.599412	83403	0
1	18	1215	160.024	0.59623	107066	0
1	38	1058	153.054	0.567554	80414	0
1	12	347	89.3553	0.546133	22039	0
1	17	1995	216.894	0.532912	111475	0
1	17	1138	172.953	0.478073	101805	0
1	33	870	125.983	0.688822	74524	0
1	19	1491	198.752	0.474311	112760	0
1	10	5550	386.96	0.465768	241244	0
1	13	1442	196.167	0.470896	112801	0
1	3	907	149.296	0.51135	69537	0
1	15	1594	184.894	0.585936	168186	0
1	6	1439	179.924	0.55859	153172	0
1	14	955	139.983	0.612441	106480	0
1	16	2243	228.936	0.537787	134622	0
1	41	1906	197.238	0.615678	217405	0
1	20	1024	156.125	0.527917	90485	0
1	30	1403	208.409	0.405914	145937	0
1	27	997	133.64	0.701511	51210	0
1	8	908	143.681	0.552708	85381	0
1	17	797	150.953	0.439524	56982	0
1	12	2927	246.936	0.603203	166179	0
1	10	969	147.296	0.56124	86643	0
1	27	1320	174.995	0.541667	81574	0
1	1	2033	200.551	0.635179	183608	53
1	4	1550	175.439	0.632836	121020	0
1	19	971	150.953	0.535481	72535	0
1	2	647	125.983	0.512262	79047	0
1	24	890	152.711	0.47958	65734	0
1	40	1468	238.894	0.323239	57601	0
1	32	1395	183.296	0.521766	49910	0
1	25	1121	165.296	0.515571	96995	0
1	7	1328	180.853	0.51022	113493	0
1	39	1474	188.409	0.521799	180035	0
1	5	1268	151.054	0.698338	157073	0
1	30	950	131.397	0.691453	104389	54
1	26	3117	417.789	0.224405	289883	31
1	24	1648	213.238	0.455449	185185	0
1	13	1095	167.196	0.492235	109412	0
1	2	2364	244.894	0.495336	162888	0
1	32	677	117.154	0.619843	32993	0
1	1	2673	233.622	0.615432	220595	0
1	4	1183	156.368	0.607997	38563	0
1	3	1404	247.179	0.288772	57652	0
1	35	1439	210.451	0.408291	123055	0
1	42	4038	349.664	0.415025	373890	0
1	11	2465	238.108	0.546362	159285	0
1	34	3133	269.321	0.542788	204924	15
1	33	2812	252.693	0.553398	221061	0
1	22	362	78.5269	0.737703	45175	0
1	2	2299	238.066	0.509746	230442	0
1	25	1413	246.936	0.291194	132886	0
1	38	2935	265.421	0.523536	313960	50
1	6	1002	144.468	0.603301	42134	0
1	26	1785	228.652	0.429041	125417	0
1	29	1795	196.066	0.586772	147229	0
1	18	1663	186.167	0.602975	114878	0
1	11	865	149.539	0.48609	84732	0
1	23	2482	326.919	0.291831	116545	0
1	12	1395	169.196	0.612356	122372	0
1	36	1312	152.853	0.705662	125037	0
1	9	1208	165.095	0.556938	110101	0
1	22	1176	149.196	0.663901	69569	0
1	3	2239	231.622	0.524449	256161	0
1	15	2083	199.48	0.657808	106176	0
1	13	261	80.6691	0.504007	11547	0
1	28	2090	204.652	0.627083	96783	0
1	14	944	148.468	0.538166	92955	0
1	31	1243	149.439	0.699448	71526	0
1	30	1071	178.995	0.420066	83070	0
1	18	734	130.912	0.538207	59644	0
1	4	4393	376.233	0.389994	276452	0
1	6	2189	256.108	0.419383	93144	0
1	17	1942	231.622	0.454881	200085	0
1	9	1977	257.037	0.376034	202935	0
1	21	670	120.811	0.57686	56075	0
1	27	2972	278.392	0.481887	305396	0
1	16	1990	211.238	0.560429	142628	0
1	8	1662	193.439	0.558155	152628	0
1	20	1284	195.338	0.422864	130920	0
1	8	1236	286.108	0.189745	113467	0
1	21	1429	193.095	0.481613	144329	0
1	13	2385	234.007	0.547318	120541	0
1	16	1602	197.338	0.516952	137428	0
1	2	3866	374.919	0.345619	140926	0
1	16	1689	172.853	0.710373	149484	0
1	11	934	123.397	0.770811	62733	0
1	23	2321	244.108	0.489466	99196	0
1	15	1284	172.024	0.545249	135216	0
1	37	986	148.468	0.562109	48448	0

## Sheet: Exp a SAOS-2 CoCult
Image No	Cell No.	Area (Pixels)	Perimeter (Pixels)	Circularity	Green Fluorescence	Red Fluorescence
1	11	1298	224.125	0.324717	43481	8123
1	47	6481	407.061	0.491511	562685	2618
1	28	4902	414.818	0.357987	372176	7841
1	5	1482	186.409	0.535949	134194	16707
1	27	808	222.711	0.20471	12461	25810
1	6	245	83.9411	0.436945	3670	4107
1	20	17107	1147.32	0.163309	258325	379021
1	4	5204	390.09	0.429751	299479	7140
1	23	1523	260.35	0.282354	60982	16909
1	3	3553	412.333	0.262609	61590	144108
1	37	1071	144.953	0.640535	74053	1079
1	25	7526	762.222	0.162784	111648	220695
1	42	702	102.912	0.832947	58376	8597
1	27	2958	428.86	0.202105	47928	58196
1	19	2573	263.522	0.465604	153406	5194
1	20	13870	1129.83	0.136541	208032	274608
1	42	3041	346.049	0.319118	152958	5532
1	3	7146	516.517	0.336592	126996	173036
1	22	1616	185.238	0.591825	64875	161
1	46	8548	777.578	0.177659	138534	372138
1	32	5495	1101.36	0.0569271	81167	59363
1	38	10154	561.671	0.404467	175435	435421
1	22	2288	259.279	0.427691	37476	64116
1	39	378	87.0122	0.627396	6560	6265
1	37	1685	174.024	0.699181	86054	35805
1	9	3204	329.948	0.369837	60850	112057
1	50	10876	955.619	0.149661	174450	344151
1	7	706	105.397	0.798653	57360	13419
1	31	9459	749.897	0.211374	154680	340054
1	40	3114	268.836	0.541446	162356	4403
1	15	4760	615.713	0.157783	75873	101167
1	22	6225	536.482	0.271793	588922	86478
1	19	263	93.8406	0.375305	4222	3757
1	36	3817	375.747	0.339735	142046	50431
1	50	1752	229.439	0.418226	27823	51908
1	23	1026	146.024	0.604653	177412	40686
1	14	2479	492.843	0.128254	41558	31533
1	35	1564	179.924	0.607112	103557	15041
1	12	4391	432.434	0.295076	65623	121140
1	38	3708	307.664	0.492262	232757	12331
1	1	19890	1057.73	0.223407	332542	989681
1	19	10012	735.311	0.232696	173675	588562
1	41	6913	533.203	0.305556	105945	173992
1	34	2391	259.421	0.446455	119127	5587
1	49	5392	375.421	0.480753	82335	110978
1	36	11716	731.311	0.275287	204640	834655
1	10	2266	233.664	0.521538	177401	39528
1	39	1267	137.64	0.840426	105324	6546
1	1	8541	850.524	0.14837	147656	466124
1	10	5904	764.164	0.127053	89292	112748
1	26	3380	295.664	0.485881	280032	10900
1	35	1134	138.468	0.743231	112102	9993
1	13	5222	567.855	0.203504	81544	103272
1	9	20190	1482.5	0.11544	336408	693233
1	29	6330	366.777	0.591303	605716	4593
1	5	1315	216.61	0.352191	33150	55
1	37	249	68.5269	0.666326	4292	4532
1	17	7319	404.676	0.561625	759846	3690
1	34	18365	1123.57	0.182811	318880	380720
1	43	1927	227.622	0.467371	125882	15761
1	22	1767	186.024	0.641663	165839	3967
1	29	3214	425.487	0.223091	215235	43464
1	38	7348	606.583	0.250957	116664	235912
1	48	4394	440.902	0.284045	202960	13050
1	48	5904	429.203	0.402745	95832	241877
1	52	261	78.1838	0.536559	3788	3094
1	5	1084	150.468	0.601659	81484	880
1	20	3362	481.706	0.182072	193277	13582
1	24	5842	831.394	0.106208	95960	128090
1	27	1012	130.468	0.747106	105672	8577
1	12	2044	283.764	0.318988	56207	438
1	41	4996	633.855	0.156262	86498	137747
1	2	8725	455.99	0.527309	132666	232136
1	35	7823	807.093	0.150916	118168	166517
1	37	4822	708.399	0.120748	71974	81892
1	34	1414	179.924	0.548885	32878	0
1	11	7094	607.286	0.241721	107407	195994
1	23	1788	281.764	0.283012	80814	3633
1	51	2536	236.451	0.570004	199375	3734
1	28	7382	535.914	0.322994	118166	203867
1	51	1639	202.51	0.502224	87540	1491
1	41	4783	499.813	0.240599	88740	375258
1	28	4581	453.387	0.280048	73456	112197
1	46	3645	321.907	0.442026	178466	51058
1	40	2230	217.137	0.594356	141245	60722
1	33	1420	216.551	0.380519	59146	20406
1	33	8707	671.252	0.242833	145141	280798
1	47	8410	975.016	0.111169	127126	99351
1	20	3163	250.451	0.633672	185527	8427
1	33	2092	210.995	0.59051	132126	1044
1	26	2151	311.179	0.279145	90865	5273
1	3	4382	515.63	0.207113	68317	58399
1	13	2626	215.823	0.708447	366169	22972
1	47	11693	641.127	0.357477	367596	1281890
1	4	16339	1473.19	0.0946058	278263	404161
1	21	1551	204.409	0.466467	53804	2000
1	10	4613	338.919	0.504664	251469	38717
1	48	3920	687.654	0.104173	63826	47529
1	1	6073	746.24	0.137043	89209	134587
1	46	2620	257.137	0.497945	255419	5597
1	24	1098	197.439	0.353955	38441	0
1	25	6543	811.335	0.124907	349371	5740
1	21	1212	173.681	0.504901	128140	7144
1	11	489	94.1838	0.692734	33554	7227
1	40	3419	464.174	0.19941	99990	442
1	1	10130	1067.73	0.11166	153420	186603
1	18	720	159.439	0.355922	10739	8345
1	17	4191	318.149	0.520314	226658	22024
1	44	2879	285.463	0.443968	118749	5506
1	11	7204	600.926	0.250693	119488	162250
1	16	8071	1148.8	0.076851	115958	164585
1	16	837	126.711	0.655102	66428	2375
1	5	1869	230.995	0.440164	142224	36012
1	16	2083	222.693	0.527818	115603	8518
1	19	1949	355.563	0.193726	103251	16097
1	43	4283	329.019	0.497182	384412	91538
1	51	10950	867.963	0.182651	176311	486452
1	31	5102	833.637	0.0922564	75785	129342
1	9	4424	378.132	0.388811	202423	2426
1	30	943	135.782	0.642745	49639	1539
1	15	5972	504.943	0.294337	302833	7424
1	28	905	142.368	0.561095	49661	626
1	28	1291	198.995	0.409687	58814	320
1	29	15895	1260.58	0.125698	237475	293192
1	7	4330	799.394	0.0851483	69328	96591
1	50	272	66.1838	0.780326	4270	4843
1	11	7370	522.6	0.339108	118214	216139
1	49	1909	246.007	0.396388	128209	274
1	47	4652	454.215	0.283352	271932	19644
1	14	3190	486.517	0.169358	99029	7574
1	12	8124	692.867	0.212657	150164	492180
1	35	1252	160.125	0.613616	89314	5835
1	17	4091	691.169	0.107615	73826	109452
1	46	3464	326.777	0.407648	127117	7175
1	17	2025	199.48	0.639492	80154	16325
1	10	1198	184.024	0.444545	137265	2080
1	12	4385	314.392	0.55749	206080	1633
1	24	11138	1159.69	0.104073	178011	265347
1	31	331	86.4264	0.556859	6957	1307
1	26	1275	177.095	0.510864	94261	218
1	32	1738	192.309	0.590557	85472	9600
1	43	2962	334.333	0.332994	140862	7708
1	21	2696	401.505	0.210159	40819	59408
1	8	1527	195.238	0.50341	195516	84407
1	37	9615	1076.41	0.10428	155869	223631
1	36	13703	909.259	0.208281	211214	500938
1	33	1289	158.468	0.645029	82856	29451
1	14	4758	335.706	0.530539	221592	1444
1	20	3087	305.22	0.416408	172401	12146
1	15	2006	452.801	0.122949	30982	34347
1	49	4410	385.304	0.373287	356712	6145
1	19	1884	200.551	0.588627	146566	429
1	2	5281	566.257	0.206966	85997	129732
1	32	11473	1037.58	0.133918	179098	250844
1	7	280	80.5269	0.542607	4523	11607
1	36	1681	189.823	0.586244	73293	3146
1	45	802	118.468	0.718095	72809	460
1	21	15145	1009.16	0.186879	271168	537402
1	18	1505	165.782	0.688134	178547	30
1	54	1490	209.338	0.427267	125265	31758
1	29	2435	231.764	0.569659	109679	14631
1	8	2907	261.179	0.535524	202071	22621
1	4	10311	567.044	0.402975	193360	474935
1	55	920	162.225	0.439299	37419	7449
1	52	3229	287.362	0.49138	346586	49082
1	45	5642	672.098	0.156956	81621	54283
1	42	2850	256.149	0.545844	211383	3946
1	38	6184	466.073	0.357743	102303	248823
1	6	1400	277.664	0.228191	22997	4443
1	15	2747	260.978	0.506829	247777	13318
1	3	2635	253.823	0.513958	204637	19224
1	23	1938	336.836	0.214648	29013	26143
1	13	1836	229.338	0.438662	179158	54837
1	2	2877	389.061	0.238844	44105	42586
1	4	3298	342.652	0.352984	262604	55239
1	7	6598	713.512	0.162862	98343	248022
1	41	2866	272.35	0.485546	229072	2212
1	53	4903	456.416	0.295767	79077	203890
1	38	1991	220.208	0.515958	98766	2900
1	52	1672	170.468	0.723036	98593	25070
1	2	2987	278.451	0.484115	183030	7497
1	22	17649	1431.99	0.108155	263640	281584
1	8	5675	853.945	0.0977948	87698	137536
1	21	1538	203.723	0.465679	38130	1235
1	44	19651	1299.07	0.14633	341445	551492
1	40	3624	633.37	0.113523	56420	45251
1	39	4338	372.233	0.393433	70621	200712
1	25	6455	482.5	0.348427	111781	200519
1	44	2806	508.056	0.136607	42813	70081
1	30	11806	1370.62	0.0789728	200432	140517
1	16	10166	459.404	0.605299	795128	3129
1	3	2332	240.108	0.508307	175878	34877
1	33	2014	218.368	0.530754	225474	30670
1	24	5774	787.068	0.117128	100788	192478
1	45	1718	193.338	0.577561	166807	15031
1	36	4296	503.529	0.212924	65967	47109
1	30	8758	1285.61	0.0665881	133121	108509
1	18	4002	304.593	0.54206	318039	106158
1	23	3615	411.203	0.268661	185903	17746
1	30	1759	194.752	0.582788	62162	9454
1	14	4543	404.333	0.3492	386655	65629
1	10	1643	223.38	0.413771	100744	1572
1	43	801	133.882	0.56156	65802	309
1	44	1697	172.853	0.713738	107860	5738
1	27	6610	779.21	0.136805	96596	87341
1	6	581	100.669	0.720434	38479	20330
1	45	2925	355.161	0.291396	46190	41482
1	41	1882	278.51	0.304894	128175	4507
1	5	3728	310.291	0.486571	363005	85479
1	42	11657	969.418	0.155874	199298	385672
1	8	1083	133.983	0.758124	82642	438
1	7	4748	451.973	0.292076	78374	81273
1	31	4713	537.612	0.204913	73273	80733
1	44	4155	359.505	0.403991	215712	23076
1	15	2063	210.551	0.584781	121971	5759
1	1	2516	270.593	0.431805	135527	384
1	6	2444	225.522	0.603857	118220	22382
1	24	2247	270.208	0.386737	109174	4297
1	31	4502	564.198	0.177727	76019	113670
1	2	7387	677.453	0.202265	128758	261149
1	14	6396	629.47	0.202847	98205	324432
1	26	4094	371.505	0.37276	208882	4793
1	43	6985	429.789	0.475188	259060	13976
1	9	3415	282.149	0.539067	350480	35346
1	18	1577	192.953	0.532276	56873	15613
1	12	3266	337.463	0.360391	180049	10652
1	13	3246	275.321	0.538121	160413	41673
1	8	2922	306.593	0.39063	346479	11573
1	4	6121	747.938	0.137499	96346	175429
1	39	4882	309.362	0.641021	432828	56438
1	26	762	137.255	0.508288	102450	36252
1	34	2262	202.309	0.694502	79916	4645
1	30	1533	214.066	0.420394	67582	5013
1	29	2691	232.167	0.627371	199454	9941
1	34	4167	459.487	0.24802	245357	64971
1	25	11350	1118.87	0.113931	169522	226124
1	9	1316	194.61	0.436651	24880	35136
1	17	1899	383.848	0.161963	32197	60585
1	25	2032	279.421	0.32705	121335	2440
1	35	10838	472.458	0.610144	1125659	9186
1	32	6815	521.529	0.314861	294512	2382
1	16	5959	558.884	0.239739	219663	23248
1	27	4776	407.505	0.361417	75596	222878
1	40	4658	317.019	0.582422	384681	39251
1	18	377	122.569	0.31535	6211	2644
1	39	1726	180.267	0.667449	192981	6471
1	32	1393	167.539	0.623632	60297	4685

## Sheet: Exp a U2OS Control
Image No	Cell No.	Area (Pixels)	Perimeter (Pixels)	Circularity	Green Fluorescence	Red Fluorescence
1	2	589	103.154	0.695585	30157	0
1	33	456	114.225	0.439187	11682	0
1	1	507	89.2548	0.79975	29450	0
1	6	334	89.0122	0.529733	15058	0
1	46	355	78.5269	0.723438	8822	0
1	21	609	105.598	0.686303	36573	0
1	9	251	74.6691	0.565721	5907	0
1	9	536	150.811	0.296147	15202	0
1	13	263	64.5269	0.79375	8349	0
1	15	1935	260.108	0.359405	66606	0
1	5	1340	250.693	0.267935	52739	0
1	19	832	147.882	0.478081	26650	0
1	3	477	91.598	0.714425	32374	0
1	31	438	98.0833	0.572129	20483	0
1	7	1382	285.664	0.212817	60922	0
1	11	676	104.811	0.773288	23717	0
1	21	207	54.2843	0.882739	4621	0
1	13	926	235.865	0.209167	47977	0
1	27	1399	244.108	0.295029	80339	0
1	55	580	123.154	0.48055	33616	0
1	4	2291	218.995	0.600298	87496	0
1	30	610	117.983	0.550684	28175	0
1	38	505	90.0833	0.782011	28806	0
1	49	363	86.1838	0.614137	13609	0
1	36	543	150.024	0.30317	14820	0
1	12	325	73.598	0.753983	12585	0
1	2	2187	239.622	0.478634	160227	0
1	26	337	117.054	0.309078	7574	0
1	28	303	88.6691	0.484293	7648	0
1	19	323	73.3553	0.754308	13604	0
1	22	1538	261.279	0.283111	38502	0
1	41	1484	195.823	0.486312	84428	0
1	16	291	66.2843	0.832304	12589	0
1	32	497	106.77	0.547862	25146	0
1	16	713	135.439	0.488444	27836	0
1	26	1044	197.681	0.335722	66642	0
1	15	2818	325.848	0.33352	100265	0
1	42	1313	190.752	0.453456	122614	0
1	18	325	70.7696	0.815456	15512	0
1	15	971	157.782	0.490135	31190	0
1	5	932	130.811	0.684441	53211	0
1	17	513	92.1838	0.75861	25418	0
1	7	896	155.782	0.463965	49711	0
1	4	856	120.669	0.73874	80129	0
1	24	282	94.3259	0.398288	7065	0
1	10	620	142.953	0.381253	18302	0
1	25	1860	265.078	0.33264	64589	0
1	4	1205	227.48	0.292624	55754	0
1	17	395	87.2548	0.65197	22211	0
1	8	308	74.7696	0.692327	8206	0
1	5	1006	217.279	0.267776	41358	0
1	50	2029	309.321	0.266485	89252	0
1	11	548	115.397	0.517132	38021	0
1	2	1529	264.392	0.274866	73413	0
1	2	1900	220.066	0.493012	186887	0
1	24	607	102.184	0.730524	47662	0
1	1	2590	439.99	0.168122	109603	0
1	19	493	88.9117	0.78368	23069	0
1	26	388	90.4264	0.596281	15065	0
1	8	352	134.953	0.242876	11955	0
1	45	714	162.368	0.340337	23685	0
1	35	986	138.368	0.64717	59253	0
1	29	287	66.5269	0.814886	16477	0
1	37	572	123.497	0.471292	30619	0
1	11	1483	264.936	0.265503	55498	0
1	48	683	174.51	0.281833	19783	0
1	32	1134	161.681	0.545134	55112	0
1	30	814	182.267	0.307906	22232	0
1	10	421	91.4975	0.631937	13942	0
1	4	551	99.3553	0.701421	34023	0
1	21	803	190.752	0.277323	21297	0
1	27	240	67.1127	0.669594	6238	0
1	39	2219	444.375	0.141211	66484	0
1	34	854	193.924	0.285368	23318	0
1	6	1078	205.966	0.31933	46323	0
1	27	259	69.598	0.671918	8440	0
1	8	499	97.2548	0.662961	24361	0
1	23	756	115.841	0.707962	55659	0
1	40	340	106.912	0.373799	10793	0
1	8	1361	163.196	0.642169	125116	0
1	25	1464	248.35	0.298278	85391	0
1	12	1498	239.966	0.326907	43164	0
1	18	842	188.409	0.29807	30886	0
1	5	564	103.154	0.666061	40406	0
1	24	1604	289.078	0.241203	50180	0
1	3	2057	324.534	0.245428	68495	0
1	24	280	72.7696	0.664459	8197	0
1	9	400	77.4558	0.837841	21599	0
1	3	451	101.983	0.54492	10438	0
1	12	728	130.811	0.534628	37586	0
1	8	300	82.4264	0.554879	7283	0
1	20	1173	162.267	0.559819	88354	0
1	28	724	173.782	0.301259	20947	0
1	18	973	148.953	0.55109	64334	0
1	22	549	91.8406	0.817923	29898	0
1	10	414	88.9117	0.658101	15683	0
1	29	771	125.882	0.611414	38536	0
1	44	1482	171.681	0.631848	122039	0
1	22	347	109.397	0.364358	7351	0
1	23	567	111.154	0.576687	26905	0

## Sheet: Exp a U2OS Co-Cult
Image No	Cell No.	Area (Pixels)	Perimeter (Pixels)	Circularity	Green Fluorescence	Red Fluorescence
1	80	462	93.4975	0.664128	12450	5160
1	61	17341	958.288	0.237297	300613	842223
1	15	1018	176.267	0.411733	40258	356
1	29	3651	417.931	0.262671	55309	115232
1	56	3324	330.676	0.382001	90434	1062
1	51	6670	372.718	0.603358	243088	42104
1	15	6164	707.47	0.154759	91211	122039
1	4	6570	643.328	0.199485	92875	181626
1	9	5374	458.416	0.321357	80700	108662
1	39	2830	405.463	0.216319	42607	53475
1	38	8286	908.514	0.126151	123007	299408
1	14	641	126.326	0.504758	49531	838
1	44	10168	804.306	0.197516	148441	277931
1	65	7673	564.115	0.302998	123105	157467
1	22	16106	1200.68	0.140392	236859	606116
1	19	1291	249.48	0.260654	39762	10590
1	4	11136	657.186	0.324013	172285	368035
1	3	2443	365.22	0.230157	36260	23276
1	58	321	83.598	0.577196	10894	69
1	62	8462	916.365	0.126633	122074	141463
1	12	817	158.953	0.406343	21074	32
1	13	19385	752.566	0.430117	350861	1169102
1	55	1421	163.439	0.66849	44856	15631
1	10	9111	1163.08	0.084636	133168	128078
1	27	475	90.7696	0.724474	32021	0
1	31	754	104.811	0.862514	54740	10246
1	16	9971	1194.41	0.0878293	138551	131931
1	40	5331	872.891	0.0879221	77614	84023
1	22	11492	845.921	0.201812	179647	178633
1	45	292	98.3259	0.379539	6931	401
1	7	2668	292.191	0.392701	106018	2419
1	19	1932	319.664	0.237591	49239	16215
1	37	856	131.882	0.618459	61245	1827
1	16	2356	272.492	0.398728	106970	235
1	13	280	101.397	0.34223	5927	0
1	20	3085	336.191	0.342999	144603	2904
1	21	2035	301.463	0.281388	70178	85
1	57	288	90.9117	0.437888	4347	1552
1	4	611	134.912	0.421844	16570	18066
1	2	6827	1076.31	0.0740564	95715	76739
1	73	585	98.1838	0.762582	16303	0
1	14	7467	496.056	0.381325	125038	399374
1	13	620	104.669	0.711156	14015	1574
1	57	3303	348.35	0.342047	182338	18170
1	5	5913	411.505	0.438802	85181	350520
1	53	3414	436.233	0.225443	51631	31287
1	7	1041	180.51	0.401476	28051	4575
1	32	1868	252.007	0.369625	60193	10843
1	21	7430	820.181	0.138797	117271	200977
1	21	1591	314.191	0.202532	47504	2550
1	50	2637	373.061	0.238101	66726	23283
1	33	8891	1051.79	0.100996	135752	230303
1	57	10989	1057.08	0.123581	166803	430698
1	63	14179	583.304	0.52368	284910	1261637
1	72	1061	165.095	0.489165	31716	0
1	37	5733	522.399	0.26399	79922	299965
1	53	216	70.4264	0.547259	3029	4208
1	57	2555	285.966	0.392621	209744	83335
1	44	772	165.439	0.354449	28707	873
1	28	2187	251.522	0.434417	70822	25782
1	17	1186	146.811	0.691475	21971	1924
1	8	417	77.9411	0.862606	26574	15
1	49	1356	211.078	0.382457	86555	2681
1	41	9501	720.666	0.229885	137287	124238
1	3	2012	316.534	0.252346	51161	1195
1	6	934	160.995	0.452827	15584	37302
1	31	1304	172.326	0.551806	36915	26131
1	25	9183	863.803	0.154655	152458	370220
1	23	2303	257.22	0.437414	151440	15834
1	25	1450	224.066	0.362933	43320	1095
1	20	5158	584.6	0.189659	77591	72104
1	62	3861	386.032	0.325585	58071	145134
1	20	7392	700.039	0.189552	112176	167857
1	11	674	143.882	0.409124	30446	4561
1	2	6055	581.914	0.224702	88381	126934
1	1	1826	262.25	0.333642	28297	49867
1	52	349	79.9411	0.68627	12726	1009
1	4	8460	1114.05	0.0856592	139867	199172
1	43	4798	443.931	0.305942	95377	55595
1	47	2657	277.321	0.434147	46408	91627
1	41	6261	814.909	0.118477	90654	109551
1	31	2905	359.019	0.283218	45769	79546
1	7	577	112.569	0.572205	20395	3460
1	26	2406	263.179	0.43652	67651	4679
1	54	5737	580.482	0.213952	86585	188993
1	44	2130	303.179	0.2912	33037	62208
1	26	3186	384.049	0.271446	50382	49635
1	23	5738	600.375	0.200044	84329	166575
1	63	5664	777.654	0.117696	83529	121024
1	35	7255	652.825	0.213921	105709	220351
1	64	553	155.882	0.285984	7987	11515
1	34	1655	223.095	0.417856	47935	8416
1	45	2672	562.441	0.106143	37789	59120
1	1	5241	405.806	0.399933	79689	153943
1	33	929	199.238	0.294092	21400	14734
1	50	925	162.024	0.442783	63899	7510
1	30	4282	468.233	0.245433	72243	139528
1	69	3301	396.96	0.263245	141706	430
1	13	6807	475.73	0.377959	114842	127820
1	23	19254	1268.45	0.150377	279024	831715
1	30	484	85.6985	0.82815	9011	1975
1	70	1543	198.066	0.49426	52320	8519
1	23	598	113.154	0.586906	14910	3317
1	60	14590	1139.18	0.141279	235772	834656
1	28	1473	159.338	0.729077	56323	6289
1	3	2824	349.865	0.289917	40848	71712
1	14	4620	596.198	0.163332	70043	108451
1	28	7837	1363.43	0.0529782	108205	75864
1	19	5833	958.632	0.0797624	88926	101484
1	12	6773	630.098	0.214376	98697	82749
1	74	1340	185.48	0.489462	86951	47
1	32	2765	354.593	0.276341	43995	63341
1	36	3183	253.38	0.623021	52233	87031
1	69	1966	215.48	0.532082	82813	27208
1	52	1110	129.054	0.837512	48675	197
1	43	8834	867.477	0.14752	123343	142402
1	8	325	90.0833	0.503275	11593	0
1	40	638	151.64	0.348662	16440	5264
1	43	229	56.0416	0.916271	18950	2224
1	40	1530	288.936	0.230302	39726	1202
1	46	11676	1406.46	0.0741733	185123	258006
1	51	10326	601.813	0.358277	145268	307692
1	77	1418	212.167	0.395852	43309	1719
1	48	7077	847.176	0.123912	105757	196349
1	26	988	144.125	0.597708	31987	5514
1	21	4982	657.879	0.144651	82904	240231
1	48	8921	466.375	0.515411	180573	560305
1	24	1485	200.51	0.464158	55785	12059
1	30	4624	481.99	0.250122	67162	123860
1	19	1159	146.953	0.674426	75584	4406
1	50	840	147.296	0.486524	45113	3250
1	68	1424	171.539	0.608126	31814	14332
1	47	297	70.8701	0.743089	14105	272
1	49	1962	222.451	0.498243	79391	19369
1	1	3804	535.428	0.166743	57559	96313
1	59	2070	351.078	0.211044	30566	50246
1	22	1670	203.581	0.506352	42100	16504
1	45	7007	549.044	0.292098	103016	195034
1	19	1222	166.853	0.551587	23180	7259
1	5	5292	539.044	0.228866	93066	94933
1	60	1480	190.652	0.51167	22672	23921
1	75	436	89.2548	0.687754	11556	5104
1	35	970	145.924	0.572438	16480	28384
1	65	14716	1154.7	0.138696	236301	595225
1	9	5340	736.507	0.123708	72471	34600
1	15	828	122.669	0.691465	25376	0
1	36	4063	579.588	0.151991	63362	136127
1	47	4544	557.73	0.183569	68612	35636
1	35	8822	752.465	0.195796	135726	271437
1	65	1254	145.196	0.747478	55771	12590
1	53	2411	262.007	0.441348	59856	7922
1	34	8514	514.198	0.404653	144692	341690
1	38	1132	147.054	0.657815	40657	3646
1	47	5141	546.299	0.21647	76435	188531
1	47	5336	654.222	0.156666	82655	294682
1	58	4698	645.737	0.141583	75299	129497
1	30	1106	204.652	0.331844	44745	5243
1	27	1172	205.723	0.347994	28838	3125
1	41	2453	330.434	0.282318	37022	40485
1	2	3466	346.534	0.362699	54602	92847
1	10	1203	146.853	0.700989	84465	29634
1	33	2947	364.676	0.278468	116237	3682
1	67	2260	224.208	0.564957	34194	63612
1	24	5806	431.203	0.392395	88849	341279
1	35	1088	174.995	0.446465	34765	215
1	43	1707	196.652	0.554686	52831	2249
1	9	1961	208.309	0.567901	144600	54411
1	7	240	62.5269	0.771413	6997	219
1	17	1309	170.953	0.562852	144801	5353
1	43	6110	551.286	0.252637	87010	208946
1	14	677	162.125	0.323668	9470	14810
1	10	1409	233.238	0.32548	29797	15
1	54	1502	205.723	0.445979	45785	5933
1	49	8397	587.428	0.305791	149848	248764
1	6	2110	252.409	0.416181	122814	6018
1	72	282	69.6985	0.729478	11243	517
1	45	8285	661.938	0.237612	133351	118006
1	36	1598	209.622	0.456995	26565	36267
1	37	7932	659.495	0.229177	132870	221164
1	16	7495	719.009	0.182185	110322	104297
1	18	3391	432.073	0.228256	144187	18301
1	18	1249	244.693	0.262137	43629	31193
1	38	311	73.3553	0.726285	8485	394
1	54	8457	751.495	0.18818	124846	209837
1	59	740	131.882	0.534649	14754	8667
1	66	1788	213.823	0.491436	42032	4980
1	32	1139	169.439	0.49855	38765	514
1	50	9293	1260.05	0.0735509	137361	83136
1	64	373	84.5269	0.656037	19213	4778
1	40	4820	404.718	0.369787	74024	90710
1	16	9582	1103.04	0.0989653	154749	116014
1	48	1101	211.48	0.309355	36452	2596
1	59	1306	276.894	0.214055	21194	46229
1	78	1204	175.581	0.490775	55933	7083
1	38	5286	738.164	0.121908	75726	92122
1	39	2515	250.35	0.504257	107898	37053
1	68	6852	668.299	0.192791	103319	112682
1	20	1817	256.936	0.345871	51685	9952
1	55	1230	200.167	0.385773	40683	2828
1	44	1487	226.652	0.36375	67247	10304
1	51	1732	227.137	0.421873	95004	275
1	67	1822	214.794	0.496266	96089	5190
1	38	573	103.983	0.66595	21873	0
1	60	1615	231.966	0.377169	54775	2282
1	27	22542	1145.79	0.215772	351820	862526
1	8	6750	1036.57	0.0789431	94007	116283
1	63	10799	1166.56	0.0997201	156738	205535
1	28	1751	269.522	0.302906	28816	36508
1	12	902	154.267	0.476289	26861	2233
1	22	222	63.6985	0.687551	8080	827
1	7	3222	356.735	0.318159	46811	41258
1	28	2314	280.836	0.368696	36690	34327
1	55	2631	304.392	0.356833	113511	22262
1	46	12199	1178.21	0.11043	180267	233653
1	37	7694	708.482	0.192621	118195	298678
1	29	1461	187.581	0.521775	43847	172
1	61	649	166.125	0.295519	11020	5628
1	11	11967	1003.93	0.149207	176563	288443
1	33	925	135.74	0.630863	18314	426
1	42	799	114.569	0.764937	65036	1612
1	25	4530	394.434	0.365898	223556	8049
1	6	286	74.5269	0.647067	6662	898
1	42	8504	891.418	0.134484	120669	155843
1	11	513	98.6691	0.662164	12357	45
1	8	1953	372.392	0.176975	30991	29643
1	49	478	128.468	0.363955	14605	2769
1	33	1678	186.125	0.608685	41722	13313
1	27	5379	790.365	0.108207	79272	112158
1	6	2453	277.179	0.401225	77375	809
1	24	4156	367.505	0.386687	63981	45757
1	60	1293	236.551	0.290374	31866	9523
1	17	14871	1435.82	0.0906466	226552	356064
1	36	9856	550.926	0.40806	176524	239479
1	71	1734	202.409	0.531862	69505	617
1	51	590	107.983	0.635848	20634	6202
1	3	5996	860.164	0.101838	83993	110196
1	29	6420	1021.64	0.077294	100362	142584
1	18	1151	149.782	0.644715	19526	11061
1	46	676	106.569	0.747995	14461	8606
1	23	1269	202.309	0.389621	37206	8507
1	4	1715	257.037	0.3262	73306	25328
1	34	393	128.125	0.30084	12947	305
1	69	2153	285.22	0.332578	46277	3476
1	42	8049	873.98	0.132419	119257	214575
1	2	715	150.225	0.398134	57080	3731
1	40	3268	495.487	0.167273	53192	54456
1	20	6124	790.441	0.12317	92973	68501
1	52	1345	168.51	0.595227	119460	51851
1	1	2589	371.362	0.23591	98322	26960
1	39	2566	322.534	0.309967	79455	547
1	56	1456	164.61	0.67524	36633	7331
1	2	937	169.782	0.408477	31714	4783
1	55	11265	1243.24	0.0915862	160977	262602
1	39	3445	582.683	0.127507	47788	89660
1	46	1119	172.51	0.472512	29061	11196
1	15	267	85.3553	0.460532	6199	174
1	34	2234	228.451	0.537908	94714	3919
1	8	912	158.61	0.455557	26139	3437
1	32	532	126.468	0.417984	14374	790
1	1	6366	548.399	0.266001	95984	147083
1	9	615	109.882	0.640074	16705	3464
1	52	5134	458.818	0.306467	74614	70297
1	12	1152	158.711	0.574712	29872	3062
1	39	1605	184.51	0.592443	49668	27613
1	26	1083	156.853	0.553164	33707	1859
1	55	1211	262.007	0.221681	16642	11120
1	48	665	163.681	0.311913	16781	13367
1	24	416	87.2548	0.686632	16407	98
1	25	4484	544.458	0.190085	70727	95500
1	21	1830	320.25	0.224225	28399	23353
1	46	7283	595.872	0.257759	110315	173106
1	26	1289	189.338	0.451842	39468	0
1	66	4307	570.926	0.166045	69397	254371
1	9	10044	1222.47	0.0844576	150132	203722
1	64	5647	671.955	0.157162	85327	109837
1	14	1111	244.409	0.233716	31198	3619
1	50	735	117.054	0.674103	26317	4635
1	11	3440	333.505	0.388655	163318	3869
1	44	8420	1002.21	0.105344	117811	135347
1	5	4437	397.078	0.353628	71750	123813
1	17	681	137.497	0.452655	18532	0
1	31	641	115.74	0.601312	39222	199
1	76	11943	843.82	0.210777	175118	421740
1	54	7055	655.938	0.206054	116342	231631
1	13	2210	263.037	0.401393	98926	14841
1	35	1776	176.752	0.714369	43584	4206
1	5	1255	186.853	0.451704	36792	5826
1	6	743	121.497	0.632505	21336	1199
1	58	1282	225.924	0.315627	39898	1932
1	61	3427	533.789	0.151142	72273	60926
1	59	3421	338.978	0.374128	160781	23294
1	25	5616	562.5	0.223045	77848	58677
1	81	1711	210.309	0.486122	129997	21627
1	66	930	166.368	0.422236	59847	3704
1	18	3149	449.848	0.195547	48121	71327
1	79	5265	675.813	0.144862	76670	195052
1	22	1986	369.99	0.18231	64176	4376
1	12	1437	182.61	0.541523	22470	23094
1	41	20378	1002.37	0.254867	359543	905378
1	54	225	69.598	0.583713	5369	0
1	31	1989	213.723	0.547196	82388	25096
1	42	1737	270.936	0.297355	54106	7331
1	3	204	62.5269	0.655701	7573	2261
1	24	3169	345.203	0.334182	124020	9969
1	29	1107	146.752	0.645933	55531	8161
1	16	8482	622.642	0.274936	134219	306420
1	30	1914	368.132	0.177478	52017	19911
1	11	925	128.61	0.70275	51778	7153
1	62	991	186.51	0.357998	21572	1755
1	42	2249	320.291	0.275492	34799	55739
1	71	3774	360.534	0.364854	126918	35907
1	36	1920	181.681	0.730955	97183	11231
1	67	6358	502.416	0.316521	93829	125267
1	41	3726	332.635	0.423173	58262	132729
1	57	643	138.569	0.420815	40302	1446
1	51	6648	607.955	0.226025	96591	117583
1	70	5387	758.784	0.117577	86913	152945
1	52	11805	760.95	0.256191	166568	303653
1	56	2215	252.451	0.436747	64044	5562
1	32	2244	279.865	0.360027	103546	3102
1	49	277	93.598	0.397335	4151	3735
1	5	781	187.823	0.278203	15521	9486
1	17	5826	732.08	0.136604	87962	269311
1	56	4440	765.009	0.0953365	65874	33900
1	10	547	95.6985	0.750563	36838	2244
1	56	10133	566.274	0.397095	155414	335727
1	70	2985	279.321	0.480781	139368	8386
1	37	6629	499.487	0.333894	94751	136459
1	53	8296	706.867	0.208643	133240	310569
1	15	2393	237.238	0.534301	94862	37243
1	48	7368	888.999	0.117154	111644	205332
1	53	15563	1412.66	0.098001	231250	96506
1	18	358	86.0833	0.607093	10753	3109
1	27	3024	322.149	0.366165	165972	6798
1	29	8305	517.931	0.38905	129365	214034
1	45	4382	549.973	0.182054	63622	121966
1	10	2112	253.137	0.414183	35510	54017
1	34	914	189.581	0.319571	34623	5900

## Sheet: Exp a MeIRMu Control
Image No	Cell No.	Area (Pixels)	Perimeter (Pixels)	Circularity	Green Fluorescence	Red Fluorescence
1	6	985	129.154	0.742041	61897	0
1	25	749	110.569	0.76989	25487	0
1	25	881	131.296	0.642214	33195	0
1	15	784	110.912	0.800887	23970	0
1	7	993	139.782	0.638643	23822	0
1	8	687	127.882	0.527893	17557	0
1	32	730	109.397	0.766518	22347	0
1	42	847	128.569	0.643908	24257	0
1	8	506	95.598	0.695766	18348	0
1	28	912	136.468	0.615379	23417	0
1	17	695	114.225	0.669375	16829	0
1	13	1300	181.924	0.493598	38768	0
1	10	1212	149.196	0.684224	54429	0
1	14	946	135.539	0.647101	58678	0
1	10	1143	148.024	0.655525	59890	0
1	19	645	108.083	0.693829	17376	0
1	23	1595	262.936	0.289915	77442	0
1	30	873	189.581	0.305236	18325	0
1	38	665	110.569	0.683547	28408	0
1	40	876	134.711	0.60661	20149	0
1	32	844	135.64	0.576473	42715	0
1	37	1623	174.267	0.67158	55794	0
1	30	433	99.1543	0.553445	9111	0
1	1	695	128.225	0.531186	14674	0
1	33	1251	152.125	0.679308	56946	0
1	37	3063	314.492	0.389167	133474	0
1	2	1130	146.61	0.660633	38002	0
1	21	381	84.7696	0.666277	11330	0
1	24	681	108.569	0.726021	20159	0
1	6	783	137.054	0.523829	29373	0
1	41	737	107.397	0.802959	48733	0
1	35	1402	187.823	0.499412	47596	0
1	6	669	110.811	0.68465	13824	0
1	27	806	128.024	0.617959	30117	0
1	4	650	138.711	0.424525	17011	0
1	12	1966	213.723	0.540868	60147	0
1	10	722	110.083	0.748694	20907	0
1	18	820	110.569	0.84287	34557	0
1	18	900	119.983	0.785624	29809	0
1	4	606	98.3259	0.787674	13502	0
1	22	973	152.51	0.525688	31892	0
1	24	636	99.4975	0.807315	14191	0
1	16	726	132.125	0.522609	17144	0
1	11	571	97.1543	0.760189	14460	0
1	33	509	93.0122	0.739346	11148	0
1	1	379	93.1127	0.549327	11233	0
1	1	408	93.6985	0.583989	13369	0
1	3	463	119.64	0.406482	9442	0
1	33	599	94.9117	0.835598	13094	0
1	31	1172	154.711	0.615314	46211	0
1	18	911	129.782	0.679675	27586	0
1	2	317	82.3259	0.587755	8738	0
1	33	738	124.225	0.60096	18812	0
1	23	1304	163.539	0.612695	42646	0
1	9	1082	146.368	0.63467	32611	0
1	12	546	140.953	0.345344	11273	0
1	24	740	107.497	0.804721	24808	0
1	32	869	118.711	0.774908	46813	0
1	15	724	111.296	0.73449	23365	0
1	14	680	129.196	0.511942	18287	0
1	32	511	101.255	0.626324	14561	0
1	20	1759	277.22	0.287624	47782	0
1	25	663	109.841	0.690554	21664	0
1	22	709	112.569	0.703108	15596	0
1	26	570	92.9117	0.829744	16040	0
1	17	704	115.882	0.658793	35782	0
1	28	488	109.255	0.513746	15398	0
1	18	1072	146.267	0.629668	38998	0
1	13	722	119.054	0.640118	30410	0
1	5	654	121.983	0.55232	23712	0
1	35	565	109.154	0.595904	10830	0
1	5	1212	149.439	0.682004	61978	0
1	23	1211	142.711	0.747207	54003	0
1	22	2492	353.706	0.250308	58243	0
1	8	804	120.024	0.701337	35192	0
1	36	811	117.054	0.743806	35145	0
1	13	862	133.296	0.609649	27659	0
1	7	1113	134.569	0.772357	25558	0
1	17	1409	228.652	0.338666	31337	0
1	26	543	96.7696	0.728672	16705	0
1	3	489	98.2254	0.6369	15635	0
1	21	1300	153.439	0.693879	53518	0
1	17	856	140.368	0.545947	19349	0
1	27	257	93.3553	0.370565	7154	0
1	34	761	127.054	0.592405	22298	0
1	20	3099	276.35	0.509931	114811	0
1	22	2990	250.693	0.597854	110364	0
1	35	588	109.012	0.62178	24787	0
1	20	976	133.882	0.684248	62132	0
1	12	1217	203.924	0.36776	27203	0
1	8	776	115.74	0.727954	26375	0
1	15	508	118.368	0.455626	17532	0
1	6	1657	204.51	0.497857	62928	0
1	43	585	107.64	0.634485	18147	0
1	36	1409	154.61	0.740704	35746	0
1	7	609	110.811	0.623247	29468	0
1	6	1104	166.024	0.50331	32286	0
1	27	1142	156.024	0.58951	59063	0
1	5	926	129.539	0.693456	29779	0
1	13	491	103.74	0.573321	12018	0

## Sheet: Exp a MeIRMu Co-Cult
Image No	Cell No.	Area (Pixels)	Perimeter (Pixels)	Circularity	Green Fluorescence	Red Fluorescence
1	10	686	109.054	0.724857	30337	1232
1	84	3083	320.492	0.377179	51783	89314
1	20	1196	152.61	0.645319	41551	12988
1	60	470	125.054	0.377671	9612	0
1	32	1901	227.48	0.461641	41266	653
1	45	4831	372.777	0.436867	170652	216
1	15	4013	413.747	0.294584	68796	120782
1	33	1197	154.409	0.630896	19228	29296
1	52	10026	804.607	0.194612	158820	273483
1	20	4888	619.311	0.160149	78487	183347
1	68	3940	426.132	0.272658	94504	1623
1	40	11245	861.963	0.190192	177078	327510
1	22	13510	1046.16	0.155119	223118	383693
1	50	8867	716.767	0.216886	136982	265667
1	38	621	129.154	0.467825	10289	23622
1	79	532	91.8406	0.792596	14524	31
1	44	533	99.598	0.675206	12170	5969
1	25	14888	1205.55	0.128729	230335	358832
1	73	8333	1360.54	0.0565705	130088	244415
1	41	1293	228.894	0.310126	31756	1136
1	45	1264	263.196	0.229297	20704	23903
1	44	1360	166.752	0.614618	47234	3558
1	64	1085	134.953	0.748639	39463	0
1	9	725	135.882	0.493426	13093	26633
1	57	930	165.924	0.424497	20927	1823
1	58	5862	598.701	0.205512	92485	160566
1	46	6357	928.448	0.0926717	106178	198955
1	19	2065	236.208	0.465093	56986	33
1	44	7477	582.34	0.277066	117128	460947
1	31	1727	256.409	0.330092	28636	77828
1	63	5716	501.713	0.285359	91220	118554
1	48	2670	447.931	0.167224	41643	50422
1	59	1115	238.51	0.246305	17923	27903
1	16	1911	314.877	0.242208	45793	2896
1	59	1643	198.551	0.523723	68880	5498
1	39	1339	309.522	0.175634	21793	19701
1	37	1238	177.882	0.49166	35091	0
1	42	2268	345.889	0.23822	35285	63971
1	57	3047	537.428	0.132569	46620	36831
1	76	4573	458.434	0.273438	71782	136100
1	6	585	114.811	0.557696	16246	896
1	14	946	122.811	0.78818	27997	0
1	5	2988	607.546	0.101726	48115	55937
1	72	2027	408.818	0.152406	29734	36888
1	12	866	113.054	0.851446	36500	1715
1	24	1148	140.711	0.728614	90043	5981
1	25	1196	208.894	0.344419	24511	11100
1	88	5876	835.536	0.10577	90744	142270
1	26	6974	547.571	0.292288	120947	246140
1	21	6757	727.553	0.160411	113826	180716
1	57	4246	542.5	0.181297	69996	326801
1	36	331	104.569	0.380396	5433	2992
1	69	6675	648.281	0.199588	99898	158674
1	59	3949	426.191	0.273205	62839	37711
1	7	314	119.397	0.276792	4628	2594
1	46	4348	614.985	0.144468	65077	63081
1	37	325	121.882	0.274924	5876	1690
1	34	1081	152.853	0.581418	18789	24035
1	51	2369	305.321	0.319346	57748	1068
1	66	4464	482.291	0.241165	68291	77350
1	26	1016	163.095	0.479976	26142	3281
1	85	4437	645.813	0.133686	64171	58671
1	14	3878	358.96	0.378203	131624	3022
1	55	7660	769.82	0.162428	126743	265736
1	35	1857	277.865	0.302242	29847	116461
1	27	5124	635.085	0.159645	77055	220545
1	36	8313	923.561	0.122472	145121	399682
1	51	6255	595.671	0.221526	94810	39130
1	71	391	97.4975	0.516892	25221	453
1	3	393	117.799	0.355893	10457	36302
1	67	516	161.095	0.249858	8302	6521
1	50	4998	680.725	0.135539	115876	16079
1	56	399	93.598	0.572334	8570	0
1	41	1211	230.392	0.286695	18797	37246
1	60	5459	417.848	0.392904	160387	1433
1	21	381	71.9411	0.925082	9710	0
1	20	925	116.569	0.855439	30632	32
1	10	4126	560.617	0.16497	63020	67391
1	47	7766	733.696	0.181291	119413	110205
1	42	1084	142.125	0.674371	44694	5741
1	48	10354	923.377	0.152602	163551	271846
1	67	2412	334.191	0.271393	39629	121451
1	11	1757	305.664	0.236316	28014	61880
1	83	1040	163.74	0.487453	31529	7348
1	45	1154	146.711	0.67374	35723	15
1	34	3913	357.848	0.383993	61812	168019
1	42	2285	398.007	0.181265	35411	86277
1	62	304	84.4264	0.535953	4633	6021
1	31	388	77.4558	0.812706	12273	2263
1	29	2986	509.387	0.144612	48915	68725
1	43	2910	403.664	0.224421	44963	184500
1	13	877	112.225	0.875039	35293	3299
1	32	1871	200.794	0.583153	42666	10148
1	36	3003	415.73	0.218345	60132	167360
1	12	3187	553.671	0.130644	49617	38895
1	4	3670	505.688	0.180347	62308	145776
1	56	782	130.125	0.580358	28223	0
1	10	1298	139.882	0.833603	52114	6161
1	43	1560	233.338	0.36005	46710	33
1	15	2498	257.22	0.474451	40945	258098
1	27	754	108.669	0.80236	29153	10264
1	11	1753	217.865	0.464106	52789	11950
1	61	1278	168.267	0.567208	36993	593
1	56	808	124.569	0.654342	19870	575
1	15	9171	805.176	0.177765	142839	432986
1	50	1892	266.978	0.333565	59175	0
1	7	6699	691.495	0.176053	117814	452604
1	61	9679	847.176	0.16947	176330	394612
1	21	459	113.983	0.44396	7176	11344
1	52	5110	674.098	0.141314	75431	57490
1	33	1145	151.539	0.626565	24457	6539
1	20	9633	778.365	0.199805	157384	269566
1	27	1244	183.924	0.462119	57025	0
1	24	4169	363.12	0.397321	222095	7296
1	77	4790	588.6	0.173742	72170	120276
1	40	11955	1310.41	0.0874869	189306	467679
1	39	465	89.2548	0.733499	12407	0
1	22	3134	344.191	0.332438	49815	29836
1	49	1963	374.676	0.175719	31192	51675
1	11	10638	921.762	0.157338	167547	342688
1	53	704	151.439	0.385753	16314	6041
1	25	2545	299.806	0.355809	41735	87081
1	9	3157	504.902	0.155622	47970	63226
1	62	2098	261.078	0.386789	55503	50
1	17	9671	743.151	0.220053	156800	409859
1	13	2891	335.664	0.32244	50624	111833
1	70	428	84.4264	0.754566	10857	2661
1	52	6116	592.458	0.218959	91204	128646
1	12	877	155.539	0.455544	13995	21707
1	5	879	127.64	0.677997	32063	2312
1	23	4366	458.274	0.261242	69081	90655
1	6	1043	146.326	0.612141	34184	1579
1	53	719	106.083	0.80287	18757	54
1	16	13541	1360.42	0.0919421	209092	351405
1	77	3121	596.884	0.110084	42303	38156
1	18	2886	526.801	0.130681	43885	81367
1	23	397	105.941	0.444499	6331	11951
1	29	1408	166.409	0.638937	29205	3672
1	23	2121	252.208	0.419018	55715	0
1	90	1421	224.693	0.35369	39603	682
1	60	7537	671.453	0.210076	122748	221609
1	74	3925	643.612	0.11907	61616	62782
1	80	1347	151.296	0.739469	59123	0
1	48	490	91.9828	0.727768	15799	8006
1	14	3327	468.458	0.190512	53010	51642
1	29	6344	621.026	0.206706	99370	142746
1	29	1336	189.095	0.46952	37493	30
1	11	1140	166.752	0.515194	27989	692
1	16	828	134.468	0.575443	21677	556
1	16	5551	552.5	0.228516	86114	122939
1	47	5062	505.487	0.24895	80140	146339
1	85	423	81.1127	0.807928	19593	804
1	82	691	104.326	0.797818	27021	3729
1	80	4725	634.382	0.14754	85830	250971
1	63	3963	648.968	0.118246	97364	2380
1	19	1929	263.764	0.348425	55232	306
1	14	237	56.0416	0.94828	3959	5436
1	50	1389	244.978	0.290843	23187	7720
1	81	6425	754.607	0.141789	103249	76799
1	49	657	107.983	0.708054	18994	31
1	41	1875	264.853	0.335894	31679	59751
1	3	3732	376.475	0.330886	67476	39705
1	11	1714	228.208	0.413579	42046	0
1	39	377	77.0122	0.798789	6116	29743
1	13	3684	533.772	0.162487	84215	1954
1	53	778	121.64	0.660753	30759	812
1	9	2459	276.877	0.403083	87666	2959
1	31	1715	205.137	0.512136	64793	47
1	23	359	75.1127	0.799609	16645	0
1	24	2118	214.995	0.57581	78363	2423
1	7	2709	296.593	0.386988	113243	654
1	30	254	60.8701	0.861462	4391	13146
1	17	1375	210.409	0.390286	36445	152
1	54	1448	202.894	0.442016	36402	84
1	32	1791	274.936	0.297743	63249	1183
1	54	4071	540.659	0.175011	134331	11352
1	54	879	142.125	0.546838	24399	140
1	4	3458	627.512	0.110355	53951	61892
1	83	6241	723.294	0.149911	111358	197532
1	75	3741	644.34	0.113231	55139	41973
1	81	873	183.054	0.327391	14652	35973
1	51	896	123.841	0.734161	24415	2088
1	15	3592	521.63	0.165891	97703	1820
1	21	1020	191.882	0.348129	16394	56929
1	87	5458	669.37	0.153078	81868	131592
1	3	751	116.912	0.690453	29841	0
1	22	286	137.681	0.189595	3961	6301
1	82	1961	283.12	0.30743	39973	10582
1	33	917	161.439	0.442145	24306	1658
1	58	605	106.083	0.675572	20931	414
1	52	1088	168.267	0.482882	49203	3666
1	64	590	170.368	0.25544	12970	451
1	2	4337	452.333	0.266368	66730	112359
1	68	987	194.167	0.328987	14841	25204
1	16	2527	270.593	0.433693	70630	478
1	13	15871	1317.45	0.114907	273457	629786
1	7	6432	402.191	0.499679	94433	124848
1	17	1757	232.51	0.408413	30957	45837
1	65	1362	181.924	0.517139	31516	369
1	35	890	178.752	0.350023	19976	689
1	36	2646	217.38	0.703658	92863	223
1	35	3646	477.203	0.201196	57480	131468
1	13	1466	175.924	0.595243	57383	373
1	8	859	122.569	0.71853	39592	138
1	33	2379	241.764	0.511469	42559	67916
1	1	13774	1714	0.058918	210286	328710
1	40	4185	300.149	0.583755	148608	1903
1	19	450	92.4264	0.661958	16705	0
1	53	1667	174.894	0.684847	59060	0
1	4	7762	1072.87	0.0847395	121518	162850
1	25	4679	442.818	0.299855	109510	5901
1	36	668	144.368	0.402761	14777	0
1	26	1477	174.267	0.611167	26826	40980
1	51	2989	356.25	0.295956	47459	162944
1	35	9034	577.571	0.340314	142124	304941
1	2	1091	142.225	0.677767	95608	6651
1	51	543	98.6691	0.700887	28299	7830
1	18	2282	219.581	0.594754	55617	423
1	12	7697	764.181	0.16563	115877	99884
1	46	598	105.397	0.67648	18922	121
1	27	1563	190.167	0.543126	62435	2696
1	9	1258	174.167	0.521148	30043	0
1	75	531	89.4975	0.833073	80431	13948
1	6	1241	171.439	0.530597	44973	0
1	73	456	83.9411	0.813252	7112	21924
1	4	16620	1831.14	0.0622872	258638	227242
1	54	5285	631.571	0.166499	81859	115540
1	8	1067	146.61	0.623801	42374	2744
1	27	2601	353.12	0.262123	40466	82036
1	47	3685	630.825	0.116367	55771	67125
1	62	5825	590.735	0.209759	89473	164911
1	26	781	159.539	0.385591	14857	386
1	8	6308	625.872	0.202363	94460	280512
1	18	1262	144.61	0.758353	34892	1003
1	17	1536	209.179	0.44113	36973	2571
1	9	1168	139.782	0.751194	63476	30
1	17	2355	303.078	0.322175	62216	3470
1	58	2199	422.375	0.154896	72474	3996
1	71	2973	470.517	0.168754	44778	33298
1	14	1944	248.108	0.396849	78499	0
1	22	837	135.397	0.573743	18150	666
1	49	203	55.6985	0.822279	3039	7589
1	30	6503	489.044	0.341687	107063	271814
1	1	410	92.3259	0.604431	11426	0
1	39	3302	441.487	0.212888	51622	73075
1	2	5042	701.696	0.128681	84246	117438
1	45	852	121.397	0.726497	35967	4940
1	38	779	123.983	0.636832	24203	0
1	34	6244	720.281	0.151241	95989	142641
1	43	836	137.196	0.558128	12709	31541
1	46	1501	227.865	0.363275	35618	545
1	56	1569	276.25	0.258362	39967	30
1	65	789	147.296	0.456985	21779	568
1	41	1715	253.037	0.336595	45165	177
1	61	7623	775.252	0.159386	115602	189003
1	38	2006	185.681	0.731147	48753	868
1	24	1018	300.149	0.141998	20579	0
1	52	477	113.598	0.464501	23343	15046
1	46	793	115.983	0.740792	21479	1120
1	47	2029	384.777	0.172216	32296	35415
1	38	612	99.9411	0.769968	20393	0
1	69	1275	195.581	0.418859	20692	29160
1	19	320	79.0122	0.644127	6586	137
1	40	1165	165.539	0.534238	59119	14271
1	10	5442	719.411	0.132134	81754	112824
1	84	630	216.652	0.168665	10057	13298
1	24	290	65.3553	0.85319	4435	8891
1	70	869	117.74	0.787736	38798	0
1	37	493	84.4264	0.869161	26056	0
1	34	332	67.1127	0.926272	22191	799
1	2	10352	930.347	0.150295	164526	227858
1	28	936	136.569	0.630644	41906	773
1	39	1058	164.368	0.492111	28990	3240
1	66	1361	177.681	0.541732	53012	636
1	79	639	100.912	0.788547	19963	217
1	10	2145	276.007	0.353831	50699	0
1	28	4732	461.688	0.278969	72800	127064
1	53	547	105.397	0.618787	8010	19103
1	44	326	75.3553	0.721439	6379	0
1	1	1390	161.397	0.670554	49471	920
1	5	1976	256.492	0.37744	53182	479
1	58	8455	667.914	0.238168	365149	16243
1	25	534	146.995	0.310561	8097	6531
1	60	1534	211.338	0.431598	80842	4682
1	43	2258	291.706	0.33346	76932	8557
1	30	2797	363.019	0.266712	74661	2948
1	74	864	141.882	0.539346	17945	3022
1	55	7364	1065.6	0.0814955	114190	108982
1	78	1596	243.622	0.337916	24977	45644
1	18	7432	526.96	0.336325	122800	441831
1	37	716	146.267	0.420562	15000	421
1	5	879	138.326	0.577287	26396	9417
1	31	1892	233.966	0.434337	71818	3293
1	7	832	196.267	0.271418	18514	174
1	32	549	106.912	0.603576	16905	0
1	55	6161	678.583	0.168134	95277	140538
1	3	8226	618.985	0.269798	141329	301575
1	5	5098	661.463	0.146419	88581	215213
1	37	799	167.439	0.358134	20592	0
1	22	7192	1170.01	0.0660206	115714	107162
1	48	2709	243.037	0.576336	90806	0
1	29	367	76.4264	0.789567	5232	8422
1	56	1718	320.635	0.209997	39028	237
1	50	3874	536.333	0.169239	59070	76003
1	42	798	128.426	0.608001	25750	3062
1	42	2470	461.203	0.145923	40804	17805
1	31	6221	676.281	0.170929	96987	164043
1	21	866	135.439	0.593257	27850	2501
1	38	1542	247.137	0.317262	59759	3712
1	8	2201	275.421	0.364615	33061	102809
1	1	34269	3429.54	0.0366133	537158	1026982
1	55	6019	831.335	0.109441	91198	57229
1	33	5162	774.732	0.108075	85403	164898
1	30	6374	484.357	0.341421	99876	108854
1	54	10042	696.867	0.259854	161866	353270
1	32	6317	606.423	0.215858	99790	125867
1	30	478	99.1543	0.610962	26932	1733
1	1	12382	901.553	0.191433	218829	1010913
1	43	1032	134.368	0.718292	27272	21359
1	12	1291	210.652	0.3656	31499	6760
1	28	1402	153.882	0.744014	38414	22775
1	47	4632	494.617	0.237925	81672	129979
1	41	1117	194.167	0.372318	21376	7114
1	6	2016	337.362	0.222591	46650	6101
1	59	2352	302.877	0.322191	54774	518
1	28	3094	343.262	0.329973	86735	1278
1	3	10370	1245.97	0.0839409	159031	207949
1	20	2079	328.978	0.241397	50797	11204
1	28	11746	919.803	0.174466	188556	401807
1	15	1998	280.066	0.320099	32610	87381
1	89	1119	160.125	0.548431	21259	9710
1	76	884	189.196	0.31034	13592	8283
1	4	834	163.539	0.391862	18721	0
1	23	2673	342.919	0.285645	62388	9882
1	45	2920	262.208	0.533704	131235	537
1	91	857	153.296	0.458275	20513	1022
1	2	559	114.426	0.536499	15406	0
1	49	4935	634.482	0.154049	74895	100226
1	78	5327	579.855	0.199092	92072	202324
1	55	1645	181.338	0.628634	39121	705
1	48	1963	251.179	0.390989	33145	47785
1	8	1428	190.409	0.494951	35040	168
1	6	16268	1000.25	0.204329	253901	507230
1	18	1535	217.823	0.406546	41918	715
1	57	1114	210.711	0.315299	35637	5617
1	72	1975	318.492	0.244669	49972	61
1	44	1059	164.468	0.491975	34042	993
1	19	493	81.8406	0.924951	19840	2252
1	34	2403	393.463	0.195054	48869	2599
1	86	750	121.64	0.636973	24545	93
1	40	3794	518.073	0.177634	63012	110755
1	26	858	118.083	0.773251	30210	2332

## Sheet: Exp a MM200-B12 Cont
Image No	Cell No.	Area (Pixels)	Perimeter (Pixels)	Circularity	Green Fluorescence	Red Fluorescence
1	6	726	131.397	0.528416	37575	0
1	1	1054	250.451	0.211157	35156	0
1	44	1303	195.296	0.429305	49925	0
1	46	1489	288.25	0.225199	88836	0
1	48	1356	212.167	0.378544	43513	0
1	45	944	143.439	0.576567	55232	0
1	27	1637	247.421	0.336035	39009	0
1	29	733	148.811	0.415951	37118	0
1	42	2051	327.907	0.239704	106096	0
1	13	3293	284.108	0.512667	127776	0
1	12	454	122.468	0.380382	11980	0
1	32	1712	339.463	0.186693	39937	0
1	36	240	78.5269	0.489085	5117	0
1	7	711	182.61	0.267935	16501	0
1	24	2216	271.622	0.377441	87852	0
1	4	1510	262.936	0.274465	87460	0
1	27	1027	191.48	0.351992	20587	0
1	5	1748	198.61	0.556863	50588	0
1	47	1328	187.924	0.472546	59996	0
1	19	815	127.054	0.634442	47899	0
1	30	1423	238.551	0.314233	46128	0
1	32	968	219.137	0.253311	28913	0
1	31	844	133.054	0.599098	36572	0
1	41	1387	263.622	0.250797	34893	0
1	43	558	117.012	0.512132	21255	0
1	39	1373	240.208	0.299023	41518	0
1	33	1025	208.409	0.296551	27135	0
1	41	1841	244.693	0.386384	46801	0
1	5	819	160.024	0.401903	25376	0
1	8	1808	224.451	0.450989	92083	0
1	39	2668	335.22	0.298356	78982	0
1	37	1581	207.238	0.462599	82667	0
1	29	1129	232.551	0.262341	31745	0
1	12	1087	210.894	0.307121	31158	0
1	24	1520	220.551	0.392676	73472	0
1	15	1449	247.037	0.29837	47060	0
1	21	1800	281.764	0.284911	60668	0
1	28	1776	240.995	0.38427	44196	0
1	29	2016	251.622	0.400131	123922	0
1	22	1435	223.966	0.3595	55421	0
1	40	2104	385.262	0.178133	53562	0
1	7	1142	197.48	0.367984	58267	0
1	32	1098	178.024	0.435365	29787	0
1	2	621	142.083	0.386559	22435	0
1	12	404	81.6985	0.760612	12889	0
1	25	725	144.125	0.438601	31281	0
1	23	1127	226.066	0.277117	33137	0
1	2	332	89.598	0.519699	7589	0
1	9	965	241.581	0.207784	45046	0
1	25	973	182.995	0.365127	21592	0
1	31	3563	494.458	0.183133	88210	0
1	46	4034	462.902	0.236575	140349	0
1	3	991	198.066	0.317441	22282	0
1	3	1557	235.037	0.354183	74566	0
1	34	1119	197.823	0.359323	29670	0
1	15	2668	414.517	0.195124	100098	0
1	34	2706	444.416	0.17217	107897	0
1	11	790	180.368	0.305155	19730	0
1	29	1656	238.995	0.364328	79881	0
1	24	1826	326.291	0.215526	60788	0
1	28	1142	207.238	0.334148	46972	0
1	40	1564	223.723	0.392668	36728	0
1	33	2427	357.362	0.238815	86841	64
1	20	1873	280.693	0.298733	63129	0
1	23	679	113.012	0.668081	26803	0
1	18	2222	265.078	0.39738	83069	0
1	14	2574	306.735	0.343789	100924	0
1	6	1262	210.409	0.358212	28346	0
1	32	680	198.409	0.217068	15845	0
1	17	3337	614.784	0.110948	112019	0
1	16	2786	299.806	0.389502	98960	0
1	39	1845	334.635	0.207045	44847	0
1	10	4234	399.889	0.332722	185561	0
1	19	1437	234.451	0.328521	45079	0
1	25	1689	184.752	0.621813	127982	0
1	35	1390	230.167	0.329716	60984	0
1	29	1839	317.907	0.228661	125466	0
1	11	2069	297.806	0.293159	64679	0
1	23	840	140.953	0.531299	24441	0
1	49	1500	241.723	0.322601	47089	0
1	15	1811	218.551	0.476455	102180	0
1	9	701	161.439	0.337997	15087	0
1	9	3265	677.997	0.089256	75707	0
1	26	3320	368.676	0.306943	100303	0
1	3	1541	210.309	0.437823	40454	0
1	34	2496	412.818	0.18405	99773	0
1	13	1578	248.936	0.319993	71842	0
1	12	964	160.853	0.468198	29367	0
1	11	673	111.74	0.67734	20291	0
1	36	1114	195.823	0.365061	57843	0
1	33	819	151.397	0.449014	20124	0
1	1	1877	324.291	0.224287	78674	0
1	8	569	151.439	0.311781	18404	0
1	43	1613	232.309	0.375589	119696	0
1	13	1205	198.024	0.386153	36692	0
1	10	928	182.995	0.348241	19530	0
1	34	1680	282.836	0.263907	87980	0
1	13	1678	286.149	0.257523	56375	0
1	19	1184	235.279	0.268778	49172	0
1	30	2391	366.818	0.223299	72945	0

## Sheet: Exp a MM200-B12 Co-Cult
Image No	Cell No.	Area (Pixels)	Perimeter (Pixels)	Circularity	Green Fluorescence	Red Fluorescence
1	25	394	84.6691	0.690648	12492	251
1	11	8555	806.548	0.16526	409047	47163
1	14	3314	379.161	0.289677	54273	77313
1	5	1721	199.966	0.540855	49304	15387
1	41	900	122.527	0.753337	34181	7704
1	62	1205	198.752	0.38333	24932	337
1	69	552	125.397	0.441138	15505	1308
1	44	5579	775.193	0.116667	100470	195704
1	59	5883	810.482	0.112544	95925	69061
1	73	1461	195.095	0.482354	54071	11050
1	53	3727	375.747	0.331725	182897	5678
1	5	7829	1464.09	0.0458968	141463	216491
1	54	1891	286.066	0.290381	40053	692
1	15	5178	505.387	0.254756	226845	37890
1	7	602	186.024	0.218608	14344	1073
1	50	1638	275.664	0.270872	35852	0
1	21	1687	267.421	0.296437	34894	1197
1	80	262	61.9411	0.85813	11290	1476
1	25	2184	249.137	0.442166	52910	522
1	61	1728	235.238	0.39241	40399	741
1	84	2505	294.735	0.362372	71943	1762
1	38	2525	371.706	0.229653	57096	998
1	39	723	121.882	0.6116	30871	9929
1	73	1450	159.924	0.712445	43182	17
1	23	2170	294.492	0.314428	47519	557
1	34	6107	871.803	0.100972	106786	85495
1	9	10451	1152.94	0.0987994	190601	374014
1	47	2311	266.676	0.408358	62624	7564
1	83	4134	505.872	0.203001	165882	16
1	57	973	177.338	0.388793	23659	827
1	31	1595	192.953	0.538352	49328	0
1	51	1564	326.534	0.184327	37453	525
1	9	6431	1023.54	0.0771393	108664	144918
1	82	3232	292.191	0.475716	386731	23955
1	60	351	113.154	0.344488	5948	2840
1	64	4658	513.588	0.221911	77113	61844
1	16	15586	1645.52	0.072333	278546	515487
1	36	1605	284.007	0.25005	34490	64
1	16	7438	1167.03	0.0686277	124300	347342
1	22	1243	202.995	0.379062	34794	859
1	54	1770	263.037	0.321478	67134	1918
1	21	292	82.9117	0.533779	4906	4869
1	58	3581	517.671	0.167921	62089	61658
1	32	11848	752.222	0.263125	223125	329061
1	24	1209	168.468	0.535305	24930	199
1	7	1920	234.309	0.439475	83654	4623
1	27	500	109.255	0.526379	14389	296
1	46	658	117.397	0.59996	11783	18325
1	12	891	118.326	0.799702	20363	0
1	41	1601	186.61	0.577738	49444	2683
1	34	11277	820.909	0.210288	194178	331522
1	44	2628	251.723	0.521183	47195	124332
1	18	2913	305.22	0.392937	111279	8168
1	24	8991	869.762	0.149354	166063	460990
1	55	7493	724.039	0.179615	132260	198328
1	55	7543	846.323	0.132337	150604	562400
1	16	410	111.74	0.412644	6940	5223
1	33	777	203.48	0.235823	17308	3024
1	38	2207	356.475	0.21825	39043	61660
1	23	1243	276.752	0.203938	20776	61901
1	23	435	118.669	0.388172	7847	9804
1	1	2732	423.179	0.191709	49122	144627
1	11	1807	358.291	0.176887	63408	21513
1	43	7182	690.382	0.189355	123168	145029
1	46	7187	1047.77	0.0822672	132587	279316
1	76	7822	630.541	0.24723	134662	281837
1	49	1902	265.037	0.340258	37166	9449
1	23	1764	275.179	0.292738	48155	10776
1	53	5321	678.215	0.145368	95847	157443
1	29	6799	743.252	0.154662	118157	274310
1	52	4559	429.73	0.310233	80595	155068
1	44	6424	628.056	0.204653	112224	94518
1	71	3608	463.002	0.2115	78796	94917
1	6	2918	324.333	0.348588	78508	2668
1	71	5448	894.24	0.0856129	83868	74975
1	35	2057	221.179	0.528394	51430	268
1	54	478	97.4975	0.631904	13942	49
1	34	3794	427.304	0.261116	133555	2734
1	8	12043	941.193	0.170839	230026	376132
1	10	3695	386.735	0.310454	66307	272460
1	20	1249	293.664	0.182	30915	2510
1	72	742	132.468	0.531363	18419	2244
1	63	2003	248.551	0.407435	46174	41123
1	37	4558	432.333	0.306441	80021	189851
1	3	7626	1274.91	0.0589591	132739	180585
1	48	1547	205.238	0.461516	33425	1166
1	50	3358	356.818	0.331433	55157	70546
1	42	1037	129.054	0.782432	34533	27369
1	24	1522	199.338	0.481331	95140	821
1	25	313	99.9411	0.393791	5435	2005
1	59	1771	222.167	0.450891	66008	51
1	75	2701	372.149	0.245076	49191	144269
1	17	343	68.2843	0.924406	10169	3695
1	20	11828	812.264	0.225282	216845	541274
1	68	1012	227.137	0.246499	20596	48680
1	74	2453	326.049	0.289963	73929	340
1	41	5933	417.889	0.426935	173358	4860
1	40	3495	434.25	0.232904	63446	126823
1	15	1619	192.752	0.547592	27026	23015
1	14	2240	466.375	0.129416	40057	69693
1	45	853	116.912	0.784229	28143	2008
1	30	1690	254.409	0.328119	49328	14502
1	33	8614	725.713	0.205535	156774	258089
1	12	581	104.811	0.664616	21988	4847
1	29	1933	323.362	0.232307	55377	555
1	6	2549	413.061	0.187738	74935	94
1	20	5519	596.257	0.195076	89903	93343
1	54	957	189.095	0.336325	30561	20448
1	17	757	133.983	0.529917	23870	6075
1	59	2575	315.706	0.324655	176759	6228
1	68	6048	465.061	0.3514	207293	1813
1	50	1816	218.108	0.479716	65508	23501
1	51	6285	811.678	0.11988	109908	105444
1	36	10165	1142.96	0.0977816	188875	400448
1	25	13598	1198.2	0.119023	236650	498436
1	39	289	64.5269	0.87222	13217	4214
1	47	1538	251.179	0.306338	88750	11130
1	28	822	129.497	0.615969	20945	683
1	69	2424	248.451	0.493471	100157	1858
1	4	5729	514.96	0.271482	105185	277442
1	3	1534	314.534	0.19485	27750	48694
1	9	708	115.296	0.669285	21627	33126
1	45	10360	948.205	0.144799	191722	203247
1	44	8445	1134.95	0.0823865	143548	232600
1	3	1366	167.054	0.615103	35634	3391
1	53	5716	893.82	0.0899087	97359	141426
1	57	2110	246.451	0.436548	74788	300
1	20	3551	431.304	0.23988	63278	132896
1	2	12208	1022.57	0.146714	219438	614420
1	5	1502	223.622	0.377441	32683	4396
1	60	12036	1396.2	0.0775889	203514	220204
1	35	2517	235.581	0.56992	82325	677
1	28	683	146.711	0.398756	15140	437
1	18	310	103.497	0.363674	7137	1220
1	32	7154	885.502	0.114652	121232	232914
1	55	4005	461.446	0.236358	67640	146377
1	21	3199	304.978	0.432203	81349	15
1	8	844	140.811	0.534907	32596	5989
1	64	4294	389.505	0.35567	154068	5927
1	15	1646	261.037	0.303555	41132	2324
1	54	1260	202.995	0.384247	28434	2113
1	55	1578	254.593	0.305932	27816	65070
1	50	1925	262.777	0.350322	33641	43843
1	60	1375	307.061	0.183258	22851	35441
1	20	1233	223.539	0.310074	20684	23430
1	55	2053	294.492	0.297475	75551	15120
1	32	2890	368.777	0.267043	49491	23547
1	40	1564	244.309	0.329283	33779	4606
1	22	759	125.782	0.60286	21999	2556
1	19	4113	492.576	0.213021	74186	131088
1	9	1030	164.51	0.47826	19963	7150
1	60	499	141.338	0.3139	8357	10691
1	65	3957	422.978	0.277934	68271	98458
1	51	1183	217.037	0.315594	22189	50196
1	5	2451	288.794	0.369298	119428	2221
1	12	1159	267.723	0.203199	29516	5549
1	10	3268	355.262	0.325383	76958	23267
1	1	2004	272.936	0.338054	41845	1120
1	12	9817	845.98	0.172373	181738	332126
1	17	6474	972.833	0.085962	113975	141105
1	4	1202	405.404	0.0919048	20030	24174
1	8	1806	339.078	0.197391	40511	3304
1	21	2870	250.894	0.572941	50851	68343
1	43	1589	215.48	0.43005	68241	6087
1	65	4953	573.713	0.189099	89040	186852
1	45	634	188.693	0.223762	11251	9872
1	13	4049	664.767	0.115138	70493	149238
1	38	4042	517.387	0.189747	73788	140814
1	48	752	220.208	0.194877	16101	2616
1	10	546	98.9117	0.701306	22622	0
1	53	282	63.9411	0.866759	10863	0
1	53	7556	870.264	0.125372	143254	410572
1	11	1397	198.652	0.444858	83558	0
1	63	1144	138.711	0.747164	31351	1475
1	35	6261	591.612	0.224791	138415	109510
1	26	2459	231.137	0.578401	79321	651
1	38	811	140.61	0.515463	23487	6309
1	56	4847	1033.49	0.0570252	82301	65139
1	56	1619	166.711	0.732032	44303	0
1	5	1022	231.48	0.239681	22814	455
1	58	8419	606.399	0.287709	159816	298941
1	52	349	90.3259	0.53754	5909	8353
1	36	4729	447.848	0.296291	142591	22210
1	25	1026	217.238	0.273204	25377	588
1	4	1080	156.225	0.556071	23646	53
1	19	391	92.1838	0.5782	9747	16
1	43	2123	347.061	0.221487	68384	2801
1	48	8182	799.093	0.161018	136488	151287
1	39	2467	291.463	0.364932	81293	802
1	34	2147	347.848	0.222979	50405	844
1	27	3999	380.233	0.347586	201091	5029
1	30	2630	272.451	0.445235	74496	1269
1	3	2213	201.782	0.683011	70316	1308
1	63	1518	209.581	0.434289	65165	750
1	2	11710	1005.36	0.145587	212078	442994
1	4	11285	1493.7	0.0635601	194776	311034
1	24	2270	270.25	0.390576	39917	45272
1	70	528	90.7696	0.80531	16327	1756
1	31	3715	392.777	0.302606	70020	187525
1	57	7787	655.37	0.227828	145677	194113
1	18	8464	703.553	0.214878	147469	108376
1	10	926	174.368	0.382727	22370	4088
1	49	672	164.995	0.310197	16466	3204
1	15	3890	448.032	0.243524	102102	2654
1	18	1084	239.279	0.237919	21967	352
1	48	3349	354.676	0.33455	129168	243
1	58	3948	462.818	0.231615	73669	129721
1	56	2232	256.451	0.426477	39281	106764
1	81	889	192.551	0.301314	15711	17597
1	13	3977	547.161	0.16693	77167	179854
1	63	1746	263.764	0.315371	34103	581
1	21	5377	671.11	0.150025	93202	127269
1	2	1361	296.309	0.194796	26697	37642
1	40	1746	229.581	0.416278	107081	1028
1	14	513	107.255	0.560394	15102	4331
1	22	8865	534.558	0.389851	151230	877024
1	6	5454	740.891	0.124858	108527	292054
1	57	969	134.083	0.677305	27799	0
1	7	7129	608.642	0.241833	128884	203544
1	26	7807	895.561	0.122322	136338	465111
1	16	625	121.397	0.532935	23279	3855
1	29	785	171.338	0.336025	22217	0
1	9	1750	213.095	0.484283	45519	2844
1	52	4896	469.245	0.279417	235214	3945
1	68	799	116.811	0.735847	26127	7526
1	1	1884	208.125	0.546566	101788	1094
1	48	8038	717.068	0.196443	135052	215391
1	56	4291	370.451	0.392923	74082	275472
1	1	3047	414.534	0.222824	54521	112038
1	62	4439	425.304	0.308388	89777	119663
1	42	567	228.794	0.136114	9850	13103
1	19	3249	498.357	0.164391	56142	106050
1	59	7195	540.718	0.309243	121205	122798
1	40	4388	370.233	0.402279	154554	10612
1	17	2035	284.978	0.314885	54389	29461
1	28	2324	286.451	0.355915	64813	3504
1	31	2904	387.304	0.243278	88904	827
1	57	1232	321.321	0.149949	21114	27152
1	62	1676	176.51	0.676	29427	109253
1	70	429	87.598	0.702553	61991	22183
1	11	326	85.0122	0.566846	5604	3842
1	67	2675	250.451	0.535906	48670	90599
1	10	752	123.054	0.624076	12679	27597
1	37	1784	302.149	0.245562	29679	34153
1	43	1560	288.007	0.236335	34902	209
1	22	1987	395.664	0.159498	62343	10666
1	32	924	139.64	0.595476	57793	2563
1	62	1629	195.238	0.537037	109248	15542
1	38	5050	541.889	0.216113	93343	246349
1	8	2468	399.446	0.194375	65459	3254
1	30	5245	516.759	0.246819	92601	136824
1	66	554	144.468	0.333562	12517	179
1	8	2451	261.078	0.451868	63130	0
1	2	2350	283.966	0.366224	40644	143771
1	52	5973	626.357	0.191319	112606	228668
1	72	1477	240.652	0.320488	34174	107
1	49	3049	295.321	0.439318	50020	50286
1	66	1628	368.877	0.150349	29445	74424
1	14	10196	884.406	0.163808	191383	245553
1	33	4772	368.718	0.441085	215101	2155
1	65	762	197.338	0.245891	13898	14458
1	45	3795	405.789	0.289615	142179	3398
1	33	1777	170.853	0.764985	32560	62753
1	37	782	186.024	0.283973	17771	862
1	37	6011	769.026	0.127724	116469	377634
1	6	5010	565.428	0.196921	88987	131862
1	15	5033	359.262	0.490021	90839	120745
1	7	2339	247.421	0.480138	105085	4306
1	42	3271	274.51	0.545475	60445	199577
1	13	9286	561.085	0.370664	166341	274060
1	58	1101	133.74	0.773524	160529	37945
1	19	729	136.125	0.494382	19191	348
1	19	948	205.581	0.281873	17595	497
1	50	724	154.711	0.380109	26580	5225
1	69	500	96.4264	0.675753	28649	4892
1	29	797	138.953	0.518717	21298	1836
1	36	2162	339.019	0.236383	38022	36545
1	61	4419	452.032	0.271767	85191	206522
1	17	1183	158.953	0.588377	37154	112
1	4	4373	613.737	0.14589	77729	119778
1	44	5463	590.039	0.197188	96141	137881
1	24	4406	812.205	0.0839311	78814	28544
1	49	9432	729.127	0.22295	161954	350428
1	37	4102	374.718	0.36711	92068	100
1	70	2968	350.149	0.304206	81891	20199
1	31	241	71.9411	0.585157	4338	2932
1	13	483	117.539	0.439331	8022	12568
1	2	3115	529.931	0.139389	58968	65952
1	40	1850	213.966	0.507802	62243	78
1	51	1262	198.894	0.400889	42620	0
1	7	635	137.882	0.419727	15304	0
1	47	9009	1105.36	0.0926572	155077	364458
1	1	16751	1178.27	0.151621	292851	355784
1	46	4011	690.316	0.105771	68638	104799
1	13	1474	304.108	0.200287	29753	1265
1	28	4873	602.098	0.168917	84710	134455
1	66	1988	239.966	0.433839	75592	311
1	23	2197	263.38	0.397993	66160	354
1	14	7577	941.963	0.10731	145763	304880
1	30	1889	252.693	0.371753	34287	53353
1	35	4168	397.203	0.33198	72868	152518
1	47	3132	391.563	0.256701	57457	148639
1	75	1425	288.167	0.215644	45774	11006
1	56	656	161.681	0.315351	13716	31
1	58	3942	435.203	0.261543	69972	196024
1	35	390	82.4264	0.721343	13110	0
1	39	1771	175.882	0.719423	37689	3749
1	26	955	182.752	0.359325	20787	6213
1	51	1009	169.681	0.440386	27474	649
1	29	12765	1455.69	0.0756992	222222	175490
1	79	7382	838.039	0.132086	126712	140012
1	3	1923	334.007	0.21661	35799	94887
1	32	395	120.468	0.342029	10413	0
1	42	832	139.054	0.540714	26634	495
1	33	1876	213.823	0.515623	46666	1340
1	71	1383	241.38	0.298284	29421	1439
1	49	7893	927.97	0.115182	139874	298468
1	26	2245	336.534	0.249097	56348	6416
1	27	1172	224.149	0.293132	19835	37788
1	42	962	165.924	0.439104	22556	1987
1	11	4028	447.304	0.252985	146413	13751
1	16	3008	292.593	0.44153	250387	11102
1	26	1554	386.475	0.130743	35482	304
1	77	8301	1129.1	0.0818231	152475	229740
1	67	5048	720.968	0.122039	82495	104330
1	28	2011	179.439	0.784856	54755	1632
1	31	4641	389.262	0.384891	84514	245049
1	61	8994	530.759	0.401206	153731	637119
1	43	3950	413.203	0.290723	68543	143740
1	72	9922	1345.39	0.068883	168050	216609
1	12	4627	767.235	0.0987764	83746	151178
1	41	956	238.593	0.211034	27235	3925
1	39	4265	578.441	0.160181	75787	107107
1	6	218	79.2548	0.436129	3908	2721
1	27	9080	609.713	0.306934	161152	164055
1	78	1912	193.782	0.639841	79000	2413
1	47	8073	951.176	0.11213	137083	160028
1	18	2056	252.108	0.4065	52461	17824
1	45	4890	701.37	0.124918	81812	86905

[truncated: 62 more sheets: Exp a WM175 Control, Exp a WM175 Co-Cult, Exp a Colo316 Control, Exp a Colo316 Co-Cult, Exp b Fibroblast Control, Exp b SAOS-2 Control, Exp b SAOS-2 Co-Cult, Exp b MM200-B12 Control, Exp b MM200-B12 Co-Cult, Exp b Colo316 Control, Exp b Colo316 Co-Cult, Exc c Fibroblast Control, Exp c SAOS-2 Control, Exp c SAOS-2 Co-Cult, Exp c U20S Control, Exp c U2OS Co-Cult, Exp c MeIRMu Control, Exp c MeIRMu Co-Cult, Exp c MM200-B12 Control, Exp c MM200-B12 Co-Cult …]
